# Supplementary material for: Minimum Information for Reporting on the Comet Assay (MIRCA): recommendations for describing comet assay procedures and results
Source: Nat Protoc. 2020 Oct 26;15(12):3817–26. doi: 10.1038/s41596-020-0398-1 (PMC7688437; doi:10.1038/s41596-020-0398-1)
Supplement: Supplementary file 1 — Supplementary Table 1. [file 41596_2020_398_MOESM1_ESM.xlsx]

## Sheet: Final
Item/question (items in bold text are included in Table 1 in the main document)	#1	#2	#3	#4	#5	#6	#7	#8	#9	#10	#11	#12	#13	#14	#15	#16	#17	#18	#19	#20	#21	#22	#23	#24	#25	#26	#27	#28	Essential information (E) - number	Desirable information (D) - number	Not important - number	Essential - Percent	Desirable - Percent	Sum of essential and desirable -Percent	Reporting requirement (has been determined on the basis on more the 75% congruence in replies)
Years of experience with the comet assay?	25	several years of designing and analysing human studies with the comet assay	12 years	20 years	16	13 years	10	16	25	15	15 year	app.20 years	22	12	10	22	14	14	20	25	more than 25	15+	20 years	8	30 years	13	25y	9	(N)	(N)	(N)	(%)	(%)	(%)
With which modifications are you experienced?	Alkaline comet assay, Enzyme-modified comet assay, Cellular repair assay, In vitro DNA repair assay	Alkaline comet assay, Enzyme-modified comet assay	Alkaline comet assay, Enzyme-modified comet assay	Alkaline comet assay, Enzyme-modified comet assay, Cellular repair assay, In vitro DNA repair assay	Alkaline comet assay, Enzyme-modified comet assay, Cellular repair assay, In vitro DNA repair assay, Plant comet assay	Alkaline comet assay, Enzyme-modified comet assay	Alkaline comet assay, Enzyme-modified comet assay	Alkaline comet assay, Enzyme-modified comet assay, Cellular repair assay	Alkaline comet assay, Enzyme-modified comet assay	Alkaline comet assay, Enzyme-modified comet assay	Alkaline comet assay, Enzyme-modified comet assay, Cellular repair assay, In vitro DNA repair assay	Alkaline comet assay	Alkaline comet assay, Enzyme-modified comet assay	Alkaline comet assay, Enzyme-modified comet assay, Cellular repair assay	Alkaline comet assay, Enzyme-modified comet assay	Alkaline comet assay, Enzyme-modified comet assay, Cellular repair assay	Alkaline comet assay, Enzyme-modified comet assay, Cellular repair assay	Alkaline comet assay, Enzyme-modified comet assay, Cellular repair assay	Alkaline comet assay, Enzyme-modified comet assay	Alkaline comet assay, Enzyme-modified comet assay, Cellular repair assay, In vitro DNA repair assay	Alkaline comet assay, Enzyme-modified comet assay, In vitro DNA repair assay	Alkaline comet assay, Enzyme-modified comet assay	Alkaline comet assay, Enzyme-modified comet assay	Alkaline comet assay, Enzyme-modified comet assay, In vitro DNA repair assay	Alkaline comet assay, Enzyme-modified comet assay, In vitro DNA repair assay	Alkaline comet assay, Enzyme-modified comet assay	Alkaline comet assay, Enzyme-modified comet assay, Plant comet assay	Alkaline comet assay
Step 1A: isolation of cells
Preparation of single cell suspension (tissue homogenization)	Essential information (E)	Desirable information (D)	Essential information (E)	Desirable information (D)	Essential information (E)	Desirable information (D)	Essential information (E)	Essential information (E)	Essential information (E)	Essential information (E)	Desirable information (D)	Essential information (E)	Desirable information (D)	Essential information (E)	Essential information (E)	Essential information (E)	Desirable information (D)	Essential information (E)	Essential information (E)	Essential information (E)	Desirable information (D)	Essential information (E)	Essential information (E)	Essential information (E)	Desirable information (D)	Essential information (E)	Essential information (E)	Essential information (E)	20	8	0	71.4286	28.5714	100	Desirable
Type of cells	Essential information (E)	Essential information (E)	Essential information (E)	Essential information (E)	Essential information (E)	Essential information (E)	Essential information (E)	Essential information (E)	Essential information (E)	Essential information (E)	Essential information (E)	Essential information (E)	Essential information (E)	Essential information (E)	Essential information (E)	Essential information (E)	Essential information (E)	Essential information (E)	Essential information (E)		Essential information (E)	Essential information (E)	Desirable information (D)	Essential information (E)	Essential information (E)	Essential information (E)	Essential information (E)	Essential information (E)	26	1	0	96.2963	3.7037	100	Essential
Method for venipuncture and cell isolation	Desirable information (D)	Not important	Essential information (E)	Desirable information (D)	Desirable information (D)	Desirable information (D)	Not important	Desirable information (D)	Desirable information (D)	Desirable information (D)	Desirable information (D)	Essential information (E)	Desirable information (D)	Desirable information (D)	Essential information (E)	Desirable information (D)	Desirable information (D)	Desirable information (D)	Desirable information (D)	Desirable information (D)	Not important	Desirable information (D)	Desirable information (D)	Desirable information (D)	Desirable information (D)	Desirable information (D)	Essential information (E)	Essential information (E)	5	20	3	17.8571	71.4286	89.2857	Desirable
Temperature and time conditions prior processing of samples	Essential information (E)	Essential information (E)	Essential information (E)	Essential information (E)	Essential information (E)	Essential information (E)	Essential information (E)	Essential information (E)	Essential information (E)	Desirable information (D)	Essential information (E)	Essential information (E)	Essential information (E)	Essential information (E)	Essential information (E)	Essential information (E)	Essential information (E)	Essential information (E)	Essential information (E)	Essential information (E)	Desirable information (D)	Essential information (E)	Essential information (E)	Essential information (E)	Essential information (E)	Desirable information (D)	Essential information (E)	Essential information (E)	25	5	0	83.3333	16.6667	100	Essential
Storage (in case specimens have been cryopreserved)	Essential information (E)	Essential information (E)	Essential information (E)	Essential information (E)	Essential information (E)	Essential information (E)	Essential information (E)	Essential information (E)	Essential information (E)	Essential information (E)	Essential information (E)	Essential information (E)	Essential information (E)	Essential information (E)	Essential information (E)	Essential information (E)	Essential information (E)	Essential information (E)	Essential information (E)	Essential information (E)	Essential information (E)	Essential information (E)	Essential information (E)	Essential information (E)	Essential information (E)	Desirable information (D)	Essential information (E)	Essential information (E)	27	1	0	96.4286	3.57143	100	Essential
Comments				how to prepare suspensions is important if you start with tissues. I think less relevant for reporting if you already have cells suspensions (like WBC)				Isolation of the cells, and wheter there was cell separation in heterogenous samples, for example liver cells-small, big, urine cells-bladder and cervix cells, buccal cells-surface samples or basal cell sample				all the items seem important in the manuscript	no					information on anticoagulant used	No comment	Especially critical in human biomonitoring.
Step 1B: Substrate cells (for the DNA repair assay)
Type of substrate cells	Desirable information (D)	Essential information (E)		Not important	Desirable information (D)	Essential information (E)		Essential information (E)		Desirable information (D)	Desirable information (D)		Essential information (E)	Desirable information (D)		Essential information (E)	Essential information (E)	Essential information (E)	Essential information (E)		Essential information (E)	Essential information (E)		Essential information (E)	Desirable information (D)				11	6	1	61.1111	33.3333	94.4444	Desirable
Cell density	Desirable information (D)	Desirable information (D)		Desirable information (D)	Desirable information (D)	Not important		Desirable information (D)		Desirable information (D)	Desirable information (D)		Essential information (E)	Desirable information (D)		Desirable information (D)	Desirable information (D)	Essential information (E)	Desirable information (D)	Essential information (E)	Desirable information (D)	Desirable information (D)		Desirable information (D)	Desirable information (D)				2	16	1	10.5263	84.2105	94.7368	Desirable
Type of exposure used	Essential information (E)	Essential information (E)		Essential information (E)	Essential information (E)	Essential information (E)		Essential information (E)		Essential information (E)	Essential information (E)		Essential information (E)	Essential information (E)		Essential information (E)	Essential information (E)	Essential information (E)	Essential information (E)	Essential information (E)	Essential information (E)	Essential information (E)		Essential information (E)	Essential information (E)				19	0	0	100	0	100	Essential
Levels of lesions in the substrate cell	Essential information (E)	Desirable information (D)		Desirable information (D)	Essential information (E)	Essential information (E)		Essential information (E)		Essential information (E)	Essential information (E)		Essential information (E)	Essential information (E)		Essential information (E)	Desirable information (D)	Desirable information (D)	Essential information (E)	Essential information (E)	Desirable information (D)	Essential information (E)		Essential information (E)	Essential information (E)				14	5	0	73.6842	26.3158	100	Desirable
Storage (in case specimens have been cryopreserved)	Essential information (E)	Essential information (E)		Essential information (E)	Essential information (E)	Desirable information (D)		Essential information (E)		Essential information (E)	Essential information (E)		Essential information (E)	Desirable information (D)		Essential information (E)	Essential information (E)	Essential information (E)	Essential information (E)	Essential information (E)	Essential information (E)	Essential information (E)		Essential information (E)	Essential information (E)				17	2	0	89.4737	10.5263	100	Essential
Comments				type of exposure is of course important, because that determines the type of damage in your substrate cells. Freezing conditions is important, but also at which step! we have seen that frozen cells remain active, but frozen extracts can loose activity					Since I have little experience with this assay, I have not filled in.				I am not an expert of the DNA repair assay		we do not perform repair assays				I am not performing this modification, but my answers were given by a common sense what needs to be included to successful repetition of the experiment.		even if the type of substrate cells is not relevant for the activity of the extract, in my opinion it is just part of a complete method description to state the cell type.			From Table 1, it is not clear for me if the essential information is only the maximum levels of DNA lesions in exposed substrate cells or also the background levels of unexposed cells.				do not have experiance
Step 1C: Assay controls
Assay controls	Essential information (E)	Desirable information (D)	Essential information (E)	Desirable information (D)	Essential information (E)	Desirable information (D)	Essential information (E)	Essential information (E)	Essential information (E)	Essential information (E)	Essential information (E)	Desirable information (D)	Essential information (E)	Essential information (E)	Essential information (E)	Essential information (E)	Essential information (E)	Essential information (E)	Essential information (E)	Essential information (E)	Essential information (E)	Essential information (E)	Essential information (E)	Essential information (E)	Essential information (E)	Essential information (E)	Essential information (E)	Essential information (E)	24	4	0	85.7143	14.2857	100	Essential
Step 1D: experimental controls
Positive controls (experimental group)	Desirable information (D)	Essential information (E)	Essential information (E)	Desirable information (D)	Desirable information (D)	Essential information (E)	Desirable information (D)	Desirable information (D)	Essential information (E)	Desirable information (D)	Essential information (E)	Essential information (E)	Essential information (E)	Essential information (E)	Essential information (E)	Desirable information (D)	Essential information (E)	Essential information (E)	Essential information (E)	Essential information (E)	Essential information (E)	Essential information (E)	Essential information (E)	Desirable information (D)	Essential information (E)	Essential information (E)	Desirable information (D)	Essential information (E)	20	8	0	71.4286	28.5714	100	Desirable
Negative controls (experimental group)	Desirable information (D)	Essential information (E)	Essential information (E)	Desirable information (D)	Desirable information (D)	Essential information (E)	Desirable information (D)	Desirable information (D)	Essential information (E)	Desirable information (D)	Essential information (E)	Essential information (E)	Essential information (E)	Essential information (E)	Essential information (E)	Desirable information (D)	Essential information (E)	Not important	Essential information (E)	Essential information (E)	Essential information (E)	Desirable information (D)	Essential information (E)	Desirable information (D)	Essential information (E)	Essential information (E)	Essential information (E)	Essential information (E)	18	9	1	64.2857	32.1429	96.4286	Desirable
Comments				not many people include these, but I think it has become increasingly clear that it might be important....still I chose ' desirable' because you may not have to include them in all batches of analyses, but at least occasionally test your enzymes/ exposures etc.							Positive and negative controls are essential in genotoxicity testing (positive controls when possible). In HBM is different.		no						no comment
Step 1E: plant comet assay
Part 2b: Conditions relevant for plant comet assay [Process/embed cells in dark room]	Essential information (E)				Essential information (E)			Essential information (E)	Essential information (E)				Essential information (E)	Desirable information (D)					Essential information (E)					Essential information (E)		Essential information (E)	Essential information (E)
Part 2b: Conditions relevant for plant comet assay [Temperature of in the laboratory]	Not important				Desirable information (D)			Essential information (E)	Desirable information (D)				Essential information (E)	Desirable information (D)					Desirable information (D)					Desirable information (D)			Desirable information (D)
Part 2b: Conditions relevant for plant comet assay [Collection buffer]	Desirable information (D)				Desirable information (D)			Essential information (E)	Essential information (E)				Desirable information (D)	Essential information (E)					Essential information (E)					Not important			Essential information (E)
Part 2b: Conditions relevant for plant comet assay [Storage before processing]	Essential information (E)				Essential information (E)			Essential information (E)	Essential information (E)				Essential information (E)	Essential information (E)					Essential information (E)					Not important			Essential information (E)
Part 2b: Conditions relevant for plant comet assay [Storage during processing (on ice?)]	Desirable information (D)				Essential information (E)			Essential information (E)	Essential information (E)				Essential information (E)	Essential information (E)					Essential information (E)					Not important			Essential information (E)
Comments		No experience at all		not my expertise --> no opinion given							I am not an expert in the plant comet assay		I am not an expert in plant comet assay		we do not perform plant assays			I have not experience	I am not working with plants so this part was not applicable for me, but I still tried to fill the questionare. However I do not know what is the collection buffer- for what?		I have no experience with plant comet			The answers to the last three questions are not covered in Table 1.				do not have experiance
Step 2: Embedding the cells in agarose
Type of slides	Desirable information (D)	Essential information (E)	Not important	Not important	Desirable information (D)	Essential information (E)	Essential information (E)	Desirable information (D)	Desirable information (D)	Desirable information (D)	Desirable information (D)	Essential information (E)	Desirable information (D)	Essential information (E)	Desirable information (D)	Desirable information (D)	Not important	Desirable information (D)	Desirable information (D)		Not important	Desirable information (D)	Desirable information (D)	Desirable information (D)	Desirable information (D)	Desirable information (D)	Essential information (E)	Not important	6	16	5	22.2222	59.2593	81.4815	Desirable
Layer of agarose without cells (type, concentration) below and/or above the cell-embedded agarose layer	Not important	Not important	Not important	Desirable information (D)	Not important	Desirable information (D)	Desirable information (D)	Desirable information (D)	Desirable information (D)	Not important	Not important	Essential information (E)	Desirable information (D)	Desirable information (D)	Essential information (E)	Not important	Desirable information (D)	Desirable information (D)	Desirable information (D)	Desirable information (D)	Not important	Desirable information (D)	Desirable information (D)	Not important	Desirable information (D)	Not important	Essential information (E)	Desirable information (D)	3	15	10	10.7143	53.5714	64.2857	No majority
Final low melting point agarose concentration	Essential information (E)	Not important	Essential information (E)	Essential information (E)	Essential information (E)	Essential information (E)	Essential information (E)	Essential information (E)	Essential information (E)	Essential information (E)	Essential information (E)	Essential information (E)	Essential information (E)	Essential information (E)	Essential information (E)	Essential information (E)	Essential information (E)	Essential information (E)	Essential information (E)	Essential information (E)	Essential information (E)	Essential information (E)	Essential information (E)	Essential information (E)	Essential information (E)	Essential information (E)	Essential information (E)	Essential information (E)	27	0	1	96.4286	0	96.4286	Essential
Type of low melting point agarose	Not important	Not important	Desirable information (D)	Not important	Not important	Not important	Not important	Essential information (E)	Essential information (E)	Desirable information (D)	Not important	Desirable information (D)	Desirable information (D)	Desirable information (D)	Essential information (E)	Not important	Desirable information (D)	Essential information (E)	Essential information (E)	Desirable information (D)	Desirable information (D)	Desirable information (D)	Desirable information (D)	Not important	Desirable information (D)	Not important	Essential information (E)	Essential information (E)	7	11	10	25	39.2857	64.2857	No majority
Concentration of cells in the gel	Not important	Not important	Not important	Desirable information (D)	Desirable information (D)	Not important	Essential information (E)	Essential information (E)	Essential information (E)	Not important	Desirable information (D)	Essential information (E)	Not important	Desirable information (D)	Desirable information (D)	Not important	Not important	Essential information (E)	Not important	Essential information (E)	Desirable information (D)	Desirable information (D)	Essential information (E)	Not important	Desirable information (D)	Essential information (E)	Desirable information (D)	Not important	8	9	11	28.5714	32.1429	60.7143	No majority
Comments		I may have been biased by the extremely technical issue		no further comment		There can be some variation in results from 2 gel-format and 12-gel-format			It is important to be able to calculate the expected number of cells in each sample. Massive cell death may lead to highly degraded DNA, which is not visible during scoring.		The concentration of cells in the gels is a desirable information to check if there are enough cells to score		no								Type of slides and number of layers are helpful informations for beginners, but are not needed in every single comet assay paper			Last question - the concentration of cells in the gel is not important in case of the standard alkaline comet assay, but in the enzyme-modified and in vitro DNA repair, I found it at least desirable (maybe essential), or?
Step 3: lysis
Buffer composition	Essential information (E)	Desirable information (D)	Essential information (E)	Essential information (E)	Essential information (E)	Essential information (E)	Essential information (E)	Essential information (E)	Essential information (E)	Essential information (E)	Essential information (E)	Essential information (E)	Essential information (E)	Essential information (E)	Essential information (E)	Essential information (E)	Essential information (E)	Essential information (E)	Essential information (E)	Essential information (E)	Essential information (E)	Essential information (E)	Desirable information (D)	Essential information (E)	Essential information (E)	Essential information (E)	Essential information (E)	Essential information (E)	26	2	0	92.8571	7.14286	100	Essential
Duration	Desirable information (D)	Desirable information (D)	Essential information (E)	Essential information (E)	Essential information (E)	Desirable information (D)	Desirable information (D)	Essential information (E)	Essential information (E)	Essential information (E)	Desirable information (D)	Essential information (E)	Desirable information (D)	Essential information (E)	Essential information (E)	Desirable information (D)	Essential information (E)	Essential information (E)	Essential information (E)	Essential information (E)	Essential information (E)	Desirable information (D)	Essential information (E)	Essential information (E)	Desirable information (D)	Desirable information (D)	Essential information (E)	Essential information (E)	18	10	0	64.2857	35.7143	100	Desirable
Temperature	Desirable information (D)	Desirable information (D)	Essential information (E)	Essential information (E)	Essential information (E)	Essential information (E)	Desirable information (D)	Essential information (E)	Essential information (E)	Essential information (E)	Desirable information (D)	Desirable information (D)	Essential information (E)	Essential information (E)	Essential information (E)	Essential information (E)	Desirable information (D)	Essential information (E)	Essential information (E)	Essential information (E)	Essential information (E)	Desirable information (D)	Desirable information (D)	Desirable information (D)	Desirable information (D)	Essential information (E)	Essential information (E)	Essential information (E)	18	10	0	64.2857	35.7143	100	Desirable
Comments		I may have been biased by the extremely technical issue		no further comments			I agree with the comments on the manuscript that what is important is to be clear whether all samples were process equally in terms of duration and temperature of lysis step.				It is important to state that the same time of lysis has been used in all the experiments. Regarding the temparture, I am not sure but do not think it affects the migration of the DNA (I was dobting between D and not important). Marcus Cooke has published some data about it recently, I will forward the paper to Peter.		no					darkness/brightness condition
Step 4A: Enzyme treatment
Washing step between lysis and enzyme treatment	Essential information (E)	Not important	Desirable information (D)	Desirable information (D)	Essential information (E)	Essential information (E)	Essential information (E)	Desirable information (D)	Desirable information (D)	Essential information (E)	Essential information (E)	Essential information (E)	Essential information (E)	Essential information (E)	Essential information (E)	Desirable information (D)	Desirable information (D)	Essential information (E)	Essential information (E)	Desirable information (D)	Desirable information (D)	Desirable information (D)	Desirable information (D)	Desirable information (D)	Essential information (E)	Desirable information (D)	Essential information (E)		14	12	1	51.8519	44.4444	96.2963	Desirable
Source of repair enzyme	Essential information (E)	Not important	Essential information (E)	Essential information (E)	Essential information (E)	Essential information (E)	Essential information (E)	Essential information (E)	Essential information (E)	Essential information (E)	Essential information (E)	Essential information (E)	Essential information (E)	Essential information (E)	Essential information (E)	Essential information (E)	Desirable information (D)	Essential information (E)	Essential information (E)	Desirable information (D)	Essential information (E)	Essential information (E)	Desirable information (D)	Essential information (E)	Desirable information (D)	Essential information (E)	Desirable information (D)		21	5	1	77.7778	18.5185	96.2963	Essential
Optimisation of enzyme concentration and the duration of the incubation	Desirable information (D)	Not important	Desirable information (D)	Desirable information (D)	Desirable information (D)	Not important	Desirable information (D)	Desirable information (D)	Essential information (E)	Desirable information (D)	Desirable information (D)	Essential information (E)	Desirable information (D)	Desirable information (D)	Desirable information (D)	Desirable information (D)	Desirable information (D)	Desirable information (D)	Desirable information (D)	Essential information (E)	Desirable information (D)	Desirable information (D)	Desirable information (D)	Desirable information (D)	Desirable information (D)	Desirable information (D)	Desirable information (D)		3	22	2	11.1111	81.4815	92.5926	Desirable
Duration	Essential information (E)	Desirable information (D)	Essential information (E)	Essential information (E)	Essential information (E)	Essential information (E)	Essential information (E)	Essential information (E)	Essential information (E)	Essential information (E)	Essential information (E)	Essential information (E)	Essential information (E)	Essential information (E)	Essential information (E)	Essential information (E)	Essential information (E)	Essential information (E)	Essential information (E)	Essential information (E)	Desirable information (D)	Essential information (E)	Essential information (E)	Essential information (E)	Desirable information (D)	Desirable information (D)	Essential information (E)		23	4	0	85.1852	14.8148	100	Essential
Temperature	Essential information (E)	Desirable information (D)	Essential information (E)	Desirable information (D)	Essential information (E)	Essential information (E)	Essential information (E)	Essential information (E)	Essential information (E)	Essential information (E)	Essential information (E)	Essential information (E)	Essential information (E)	Essential information (E)	Essential information (E)	Essential information (E)	Essential information (E)	Essential information (E)	Essential information (E)	Essential information (E)	Desirable information (D)	Essential information (E)	Essential information (E)	Essential information (E)	Essential information (E)	Essential information (E)	Essential information (E)		24	3	0	88.8889	11.1111	100	Essential
Concentration of enzyme in the gel	Essential information (E)	Not important	Desirable information (D)	Desirable information (D)	Essential information (E)	Essential information (E)	Essential information (E)	Desirable information (D)	Essential information (E)	Essential information (E)	Essential information (E)	Essential information (E)	Essential information (E)	Essential information (E)	Desirable information (D)	Essential information (E)	Essential information (E)	Essential information (E)	Essential information (E)	Essential information (E)	Desirable information (D)	Essential information (E)	Essential information (E)	Essential information (E)	Essential information (E)	Essential information (E)	Essential information (E)		21	5	1	77.7778	18.5185	96.2963	Essential
Type of incubation unit	Desirable information (D)	Not important	Not important	Desirable information (D)	Desirable information (D)	Desirable information (D)	Desirable information (D)	Desirable information (D)	Essential information (E)	Desirable information (D)	Desirable information (D)	Essential information (E)	Essential information (E)	Essential information (E)	Desirable information (D)	Desirable information (D)	Desirable information (D)	Desirable information (D)	Essential information (E)	Desirable information (D)	Desirable information (D)	Desirable information (D)	Essential information (E)	Desirable information (D)	Desirable information (D)	Desirable information (D)	Essential information (E)		7	18	2	25.9259	66.6667	92.5926	Desirable
Mode of incubation	Desirable information (D)	Desirable information (D)	Not important	Desirable information (D)	Desirable information (D)	Desirable information (D)	Desirable information (D)	Essential information (E)	Essential information (E)	Desirable information (D)	Desirable information (D)	Essential information (E)	Essential information (E)	Essential information (E)	Desirable information (D)	Desirable information (D)	Essential information (E)	Desirable information (D)	Essential information (E)	Desirable information (D)	Desirable information (D)	Desirable information (D)	Essential information (E)	Desirable information (D)	Desirable information (D)	Desirable information (D)	Essential information (E)		9	17	1	33.3333	62.963	96.2963	Desirable
Comments		I may have been biased by the extremely technical issue		I don't think some of these items need to be mentioned separately. Simply indicating that conditions have been optimized regarding concentration, duration etc. would be good enough...because you would also have your assay controls (previous question)		It is important to do a titration in the biginning of an experiment, good practices. But I'm not sure if it should be D/E to report it in an experimental or biomonitoring paper using comet as a tool.					I think one should titrate the enzyme before starting using it but I do not think that the results of the tritation should be presented. The incubation unit and the mode of inclubation should be the same as the ones used in the titration experiments. The unit or concentration of enzyme applied to gel it is essential but then the volume of the gel should be known (maybe that format of the gel -e.g…		no															no experience
Step 4B: Extract preparation/incubation (for DNA repair only)
Number of cells or mg of tissues used to prepare extract	Desirable information (D)			Not important	Desirable information (D)			Essential information (E)			Essential information (E)	Essential information (E)	Desirable information (D)	Desirable information (D)	Essential information (E)	Desirable information (D)		Essential information (E)	Desirable information (D)	Essential information (E)	Desirable information (D)			Desirable information (D)	Essential information (E)	Desirable information (D)			7	9	1	41.1765	52.9412	94.1176	Desirable
Protein concentration or cell density	Essential information (E)			Desirable information (D)	Essential information (E)			Essential information (E)			Essential information (E)	Essential information (E)	Essential information (E)	Essential information (E)	Desirable information (D)	Essential information (E)		Desirable information (D)	Essential information (E)	Essential information (E)	Essential information (E)			Essential information (E)	Essential information (E)				13	3	0	81.25	18.75	100	Essential
Extraction buffers composition	Desirable information (D)			Desirable information (D)	Desirable information (D)			Essential information (E)			Desirable information (D)	Essential information (E)	Desirable information (D)	Essential information (E)	Essential information (E)	Desirable information (D)		Essential information (E)	Essential information (E)	Desirable information (D)	Desirable information (D)			Desirable information (D)	Desirable information (D)				6	10	0	37.5	62.5	100	Desirable
Incubation buffer composition	Essential information (E)			Desirable information (D)	Essential information (E)			Essential information (E)			Essential information (E)	Essential information (E)	Essential information (E)	Essential information (E)	Essential information (E)	Essential information (E)		Essential information (E)	Essential information (E)	Essential information (E)	Essential information (E)			Essential information (E)	Desirable information (D)				14	2	0	87.5	12.5	100	Essential
Volume added to the gel	Desirable information (D)			Desirable information (D)	Desirable information (D)			Essential information (E)			Essential information (E)	Essential information (E)	Desirable information (D)	Essential information (E)	Essential information (E)	Desirable information (D)		Essential information (E)	Desirable information (D)	Desirable information (D)	Essential information (E)			Desirable information (D)	Essential information (E)				8	8	0	50	50	100	Desirable
Mode of Incubation	Desirable information (D)			Desirable information (D)	Desirable information (D)			Essential information (E)			Desirable information (D)	Essential information (E)	Desirable information (D)	Essential information (E)	Essential information (E)	Desirable information (D)		Essential information (E)	Essential information (E)	Desirable information (D)	Desirable information (D)			Desirable information (D)	Desirable information (D)				10	6	0	62.5	37.5	100	Desirable
Type of enzyme used as positive assay control	Essential information (E)			Desirable information (D)	Essential information (E)			Essential information (E)			Essential information (E)	Essential information (E)	Essential information (E)	Essential information (E)	Essential information (E)	Essential information (E)		Desirable information (D)	Essential information (E)	Essential information (E)	Essential information (E)			Essential information (E)	Desirable information (D)				13	3	0	81.25	18.75	100	Essential
Negative assay or background controls	Essential information (E)			Desirable information (D)	Essential information (E)			Essential information (E)			Essential information (E)	Essential information (E)	Essential information (E)	Essential information (E)	Essential information (E)	Essential information (E)		Desirable information (D)	Essential information (E)	Essential information (E)	Essential information (E)			Essential information (E)	Desirable information (D)				13	3	0	81.25	18.75	100	Essential
Comments		Not qualified to answer		just like previous question: if the authors mention that they have optimized conditions for their lab (concentration, time, etc...) that would be good enough. at the end they can simply mention the conditions that they choose					I have little experience with this version, so I have not responded.		I am not sure about the extraction buffer... I was doubting between D and E. The buffer should contain reagents to break membranes so it would be nice to check that. On the other hand it is quite obvious.		no						For the first question I would say it is more important the concentration of protein obtained.									no experience
Step 5: Alkaline treatment
Composition	Essential information (E)	Desirable information (D)	Essential information (E)	Desirable information (D)	Essential information (E)	Essential information (E)	Essential information (E)	Essential information (E)	Essential information (E)	Essential information (E)	Essential information (E)	Essential information (E)	Essential information (E)	Essential information (E)	Essential information (E)	Essential information (E)	Essential information (E)	Essential information (E)	Essential information (E)	Essential information (E)	Essential information (E)	Essential information (E)	Desirable information (D)	Essential information (E)	Essential information (E)	Essential information (E)	Essential information (E)	Essential information (E)	25	3	0	89.2857	10.7143	100	Essential
Duration	Essential information (E)	Desirable information (D)	Essential information (E)	Essential information (E)	Essential information (E)	Essential information (E)	Essential information (E)	Essential information (E)	Essential information (E)	Essential information (E)	Essential information (E)	Essential information (E)	Essential information (E)	Essential information (E)	Essential information (E)	Essential information (E)	Essential information (E)	Essential information (E)	Essential information (E)	Essential information (E)	Essential information (E)	Essential information (E)	Essential information (E)	Essential information (E)	Desirable information (D)	Essential information (E)	Essential information (E)	Essential information (E)	26	2	0	92.8571	7.14286	100	Essential
Temperature	Desirable information (D)	Desirable information (D)	Essential information (E)	Essential information (E)	Essential information (E)	Essential information (E)	Essential information (E)	Essential information (E)	Essential information (E)	Essential information (E)	Essential information (E)	Desirable information (D)	Essential information (E)	Essential information (E)	Essential information (E)	Essential information (E)	Essential information (E)	Essential information (E)	Essential information (E)	Essential information (E)	Essential information (E)	Essential information (E)	Essential information (E)	Essential information (E)	Essential information (E)	Desirable information (D)	Essential information (E)	Essential information (E)	28	4	0	87.5	12.5	100	Essential
Comments		I may have been biased by the extremely technical issue											no											In Table 1, there should be a line for a mode of alkaline treatment - if it is done directly in the tank or, for instance, in the cuvette - and marked it as not important information.
Step 6: Alkaline electrophoresis
Composition	Essential information (E)	Essential information (E)	Essential information (E)	Desirable information (D)	Essential information (E)	Essential information (E)	Essential information (E)	Essential information (E)	Essential information (E)	Essential information (E)	Essential information (E)	Essential information (E)	Essential information (E)	Essential information (E)	Essential information (E)	Essential information (E)	Essential information (E)	Essential information (E)	Essential information (E)	Desirable information (D)	Essential information (E)	Essential information (E)	Desirable information (D)	Essential information (E)	Essential information (E)	Essential information (E)	Essential information (E)	Essential information (E)	25	3	0	89.2857	10.7143	100	Essential
Voltage/cm over platform	Essential information (E)	Essential information (E)	Essential information (E)	Essential information (E)	Essential information (E)	Essential information (E)	Essential information (E)	Essential information (E)	Essential information (E)	Essential information (E)	Essential information (E)	Essential information (E)	Essential information (E)	Essential information (E)	Essential information (E)	Essential information (E)	Essential information (E)	Essential information (E)	Essential information (E)	Essential information (E)	Essential information (E)	Essential information (E)	Essential information (E)	Essential information (E)	Essential information (E)	Essential information (E)	Essential information (E)	Essential information (E)	28	0	0	100	0	100	Essential
Duration	Essential information (E)	Essential information (E)	Essential information (E)	Essential information (E)	Essential information (E)	Essential information (E)	Essential information (E)	Essential information (E)	Essential information (E)	Essential information (E)	Essential information (E)	Essential information (E)	Essential information (E)	Essential information (E)	Essential information (E)	Essential information (E)	Essential information (E)	Essential information (E)	Essential information (E)	Essential information (E)	Essential information (E)	Essential information (E)	Essential information (E)	Essential information (E)	Desirable information (D)	Essential information (E)	Essential information (E)	Essential information (E)	27	1	0	96.4286	3.57143	100	Essential
Temperature	Desirable information (D)	Essential information (E)	Essential information (E)	Desirable information (D)	Essential information (E)	Essential information (E)	Essential information (E)	Essential information (E)	Essential information (E)	Desirable information (D)	Essential information (E)	Desirable information (D)	Essential information (E)	Essential information (E)	Essential information (E)	Desirable information (D)	Essential information (E)	Essential information (E)	Essential information (E)	Essential information (E)	Essential information (E)	Essential information (E)	Essential information (E)	Essential information (E)	Essential information (E)	Essential information (E)	Essential information (E)	Essential information (E)	23	5	0	82.1429	17.8571	100	Essential
Ampere	Desirable information (D)	Desirable information (D)	Not important	Not important	Not important	Not important	Desirable information (D)	Essential information (E)	Not important	Desirable information (D)	Not important	Essential information (E)	Not important	Not important	Essential information (E)	Not important	Essential information (E)	Desirable information (D)	Not important	Essential information (E)	Not important	Not important	Essential information (E)	Desirable information (D)	Desirable information (D)	Not important	Desirable information (D)	Desirable information (D)	6	9	13	21.4286	32.1429	53.5714	No majority
Buffer circulation	Not important	Not important	Desirable information (D)	Desirable information (D)	Not important	Desirable information (D)	Desirable information (D)	Desirable information (D)	Desirable information (D)	Not important	Not important	Desirable information (D)	Desirable information (D)	Not important	Desirable information (D)	Not important	Not important	Not important	Not important	Essential information (E)	Not important	Not important	Desirable information (D)	Not important	Desirable information (D)	Desirable information (D)	Essential information (E)	Desirable information (D)	2	13	13	7.14286	46.4286	53.5714	No majority
Reuse of solution from alkaline treatment	Not important	Not important	Not important	Not important	Not important	Desirable information (D)	Not important	Desirable information (D)	Not important	Not important	Not important	Desirable information (D)	Not important	Desirable information (D)	Essential information (E)	Not important	Not important	Desirable information (D)	Desirable information (D)	Essential information (E)	Not important	Not important	Desirable information (D)	Not important	Essential information (E)	Not important	Desirable information (D)	Essential information (E)	4	8	16	14.2857	28.5714	42.8571	No majority
Comments				I never re-use solution...cannot judge whether this is important. regarding temperature, I do not think an exact temperature is needed to be mentioned, as long as the tank is sufficiently cooled. I am still in doubt whether circulation is really that important.	About Amperes, why would we like to know Ampere only for strong power supplies?								no
Step 7: Neutralization
Composition	Not important	Desirable information (D)	Not important	Not important	Not important	Desirable information (D)	Desirable information (D)	Desirable information (D)	Desirable information (D)	Desirable information (D)	Desirable information (D)	Essential information (E)	Desirable information (D)	Essential information (E)	Essential information (E)	Desirable information (D)	Essential information (E)	Desirable information (D)	Essential information (E)	Desirable information (D)	Essential information (E)	Desirable information (D)	Desirable information (D)	Desirable information (D)	Essential information (E)	Desirable information (D)	Desirable information (D)	Essential information (E)	8	16	4	28.5714	57.1429	85.7143	Desirable
Duration	Not important	Desirable information (D)	Not important	Not important	Not important	Desirable information (D)	Not important	Desirable information (D)	Not important	Not important	Desirable information (D)	Essential information (E)	Not important	Essential information (E)	Essential information (E)	Not important	Essential information (E)	Essential information (E)	Not important	Essential information (E)	Essential information (E)	Desirable information (D)	Not important	Desirable information (D)	Desirable information (D)	Desirable information (D)	Desirable information (D)	Essential information (E)	8	9	11	28.5714	32.1429	60.7143	No majority
Temperature	Not important	Desirable information (D)	Not important	Not important	Not important	Desirable information (D)	Not important	Desirable information (D)	Not important	Not important	Not important	Desirable information (D)	Not important	Essential information (E)	Essential information (E)	Not important	Desirable information (D)	Not important	Desirable information (D)	Essential information (E)	Not important	Desirable information (D)	Not important	Desirable information (D)	Desirable information (D)	Not important	Desirable information (D)	Essential information (E)	4	10	14	14.2857	35.7143	50	No majority
Comments		I may have been biased by the extremely technical issue									I am not sure about the duration... I do not know how quick the neutralization happen... probably very quick or instantly. If this is the case, the duration is not important.		no						pH is important - to neutralize high pH					Not sure if the steps are desirable or not important from Table 1.
Step 8: Staining and Visualisation
Type of dye	Essential information (E)	Essential information (E)	Essential information (E)	Desirable information (D)	Essential information (E)	Essential information (E)	Essential information (E)	Essential information (E)	Essential information (E)	Essential information (E)	Essential information (E)	Essential information (E)	Essential information (E)	Desirable information (D)	Essential information (E)	Essential information (E)	Essential information (E)	Essential information (E)	Essential information (E)		Essential information (E)	Essential information (E)	Desirable information (D)	Essential information (E)	Desirable information (D)	Essential information (E)	Essential information (E)	Essential information (E)	24	3	0	88.8889	11.1111	100	Essential
Concentration of dye	Desirable information (D)	Not important	Desirable information (D)	Not important	Desirable information (D)	Desirable information (D)	Desirable information (D)	Essential information (E)	Essential information (E)	Essential information (E)	Desirable information (D)	Essential information (E)	Desirable information (D)	Desirable information (D)	Essential information (E)	Not important	Not important	Essential information (E)	Desirable information (D)	Essential information (E)	Desirable information (D)	Desirable information (D)	Desirable information (D)	Desirable information (D)	Desirable information (D)	Desirable information (D)	Essential information (E)	Essential information (E)	9	15	4	32.1429	53.5714	85.7143	Desirable
Time from staining until microscopy	Desirable information (D)	Not important	Desirable information (D)	Not important	Desirable information (D)	Desirable information (D)	Desirable information (D)	Desirable information (D)	Desirable information (D)	Desirable information (D)	Desirable information (D)	Desirable information (D)	Desirable information (D)	Desirable information (D)	Desirable information (D)	Desirable information (D)	Not important	Essential information (E)	Not important	Essential information (E)	Desirable information (D)	Not important	Desirable information (D)	Desirable information (D)	Desirable information (D)	Desirable information (D)	Desirable information (D)	Desirable information (D)	2	21	5	7.14286	75	82.1429	Desirable
Type of microscope	Not important	Not important	Desirable information (D)	Not important	Not important	Not important	Not important	Essential information (E)	Desirable information (D)	Not important	Not important	Desirable information (D)	Desirable information (D)	Desirable information (D)	Essential information (E)	Not important	Desirable information (D)	Desirable information (D)	Not important	Desirable information (D)	Desirable information (D)	Not important	Not important	Not important	Desirable information (D)	Desirable information (D)	Not important	Desirable information (D)	2	12	14	7.14286	42.8571	50	No majority
Microscope magnification	Not important	Not important	Desirable information (D)	Desirable information (D)	Desirable information (D)	Essential information (E)	Essential information (E)	Essential information (E)	Essential information (E)	Desirable information (D)	Not important	Desirable information (D)	Essential information (E)	Essential information (E)	Essential information (E)	Desirable information (D)	Desirable information (D)	Essential information (E)	Essential information (E)	Desirable information (D)	Desirable information (D)	Essential information (E)	Desirable information (D)	Not important	Desirable information (D)	Desirable information (D)	Essential information (E)	Desirable information (D)	11	13	4	39.2857	46.4286	85.7143	Desirable
Type of Lamp in the microscope	Desirable information (D)	Not important	Desirable information (D)	Not important	Desirable information (D)	Not important	Not important	Essential information (E)	Essential information (E)	Desirable information (D)	Not important	Not important	Not important	Not important	Desirable information (D)	Not important	Not important	Desirable information (D)	Not important	Desirable information (D)	Desirable information (D)	Desirable information (D)	Desirable information (D)	Not important	Not important	Desirable information (D)	Desirable information (D)	Desirable information (D)	2	13	13	7.14286	46.4286	53.5714	No majority
Lamp intensity	Desirable information (D)	Not important	Not important	Not important	Desirable information (D)	Desirable information (D)	Not important	Desirable information (D)	Desirable information (D)	Desirable information (D)	Not important	Not important	Not important	Not important	Desirable information (D)	Not important	Not important	Essential information (E)	Not important	Essential information (E)	Not important	Not important	Essential information (E)	Not important	Not important	Desirable information (D)	Desirable information (D)	Desirable information (D)	3	10	15	10.7143	35.7143	46.4286	No majority
Type of Camera	Desirable information (D)	Not important	Desirable information (D)	Not important	Desirable information (D)	Desirable information (D)	Not important	Essential information (E)	Desirable information (D)	Desirable information (D)	Not important	Not important	Not important	Not important	Desirable information (D)	Not important	Desirable information (D)	Desirable information (D)	Not important	Desirable information (D)	Desirable information (D)	Desirable information (D)	Desirable information (D)	Not important	Not important	Desirable information (D)	Desirable information (D)	Desirable information (D)	1	16	11	3.57143	57.1429	60.7143	No majority
Representative images of comets	Desirable information (D)	Desirable information (D)	Desirable information (D)	Not important	Desirable information (D)	Desirable information (D)	Desirable information (D)	Desirable information (D)	Not important	Desirable information (D)	Desirable information (D)	Desirable information (D)	Desirable information (D)	Desirable information (D)	Desirable information (D)	Desirable information (D)	Not important	Desirable information (D)	Not important	Essential information (E)	Desirable information (D)	Not important	Desirable information (D)	Desirable information (D)	Desirable information (D)	Desirable information (D)	Not important	Desirable information (D)	1	21	6	3.57143	75	78.5714	Desirable
Comments											I do not think the lamp intensity should be reported but, on the other hand, I know it affects the results obtained (not the migration but the queatification of the migration).		no								lamp intensity of a fading Hg-bulb cannot be assessed. So no use requesting it.
Step 9A: Scoring and Data analysis
Type of primary comet assay descriptor	Essential information (E)	Essential information (E)	Essential information (E)	Essential information (E)	Essential information (E)	Essential information (E)	Essential information (E)	Essential information (E)	Essential information (E)	Essential information (E)	Essential information (E)	Desirable information (D)	Essential information (E)	Essential information (E)	Desirable information (D)	Essential information (E)	Desirable information (D)	Desirable information (D)	Essential information (E)	Desirable information (D)	Essential information (E)	Essential information (E)	Essential information (E)	Essential information (E)	Essential information (E)	Essential information (E)	Essential information (E)	Essential information (E)	23	5	0	82.1429	17.8571	100	Essential
Number of comets scored per gel and number of gels scored	Essential information (E)	Not important	Essential information (E)	Essential information (E)	Essential information (E)	Desirable information (D)	Essential information (E)	Essential information (E)	Essential information (E)	Essential information (E)	Essential information (E)	Essential information (E)	Essential information (E)	Essential information (E)	Essential information (E)	Essential information (E)	Essential information (E)	Essential information (E)	Essential information (E)	Essential information (E)	Essential information (E)	Essential information (E)	Essential information (E)	Essential information (E)	Essential information (E)	Essential information (E)	Essential information (E)	Essential information (E)	26	1	1	92.8571	3.57143	96.4286	Essential
Measure of the central value of comet scores (e.g. mean or median when image analysis systems have been used for analysis of DNA migration)	Desirable information (D)	Essential information (E)	Essential information (E)	Essential information (E)	Desirable information (D)	Essential information (E)	Essential information (E)	Essential information (E)	Essential information (E)	Desirable information (D)	Essential information (E)	Desirable information (D)	Essential information (E)	Essential information (E)	Essential information (E)	Essential information (E)	Essential information (E)	Essential information (E)	Essential information (E)	Essential information (E)	Essential information (E)	Essential information (E)	Essential information (E)	Essential information (E)	Essential information (E)	Essential information (E)	Essential information (E)	Essential information (E)	24	4	0	85.7143	14.2857	100	Essential
Type of software for image analysis	Essential information (E)	Desirable information (D)	Essential information (E)	Essential information (E)	Essential information (E)	Essential information (E)	Essential information (E)	Essential information (E)	Essential information (E)	Essential information (E)	Essential information (E)	Essential information (E)	Essential information (E)	Essential information (E)	Essential information (E)	Essential information (E)	Essential information (E)	Essential information (E)	Essential information (E)	Desirable information (D)	Essential information (E)	Essential information (E)	Essential information (E)	Essential information (E)	Desirable information (D)	Desirable information (D)	Essential information (E)	Essential information (E)	24	4	0	85.7143	14.2857	100	Essential
Calibration (e.g. conversion to lesions per bp)	Desirable information (D)	Not important	Desirable information (D)	Desirable information (D)	Desirable information (D)	Desirable information (D)	Desirable information (D)	Essential information (E)	Desirable information (D)	Desirable information (D)	Desirable information (D)	Desirable information (D)	Desirable information (D)	Not important	Desirable information (D)	Desirable information (D)	Essential information (E)	Desirable information (D)	Desirable information (D)	Essential information (E)	Desirable information (D)	Desirable information (D)	Not important	Desirable information (D)	Desirable information (D)	Desirable information (D)	Desirable information (D)		3	21	3	11.1111	77.7778	88.8889	Desirable
Step 9B: Calculation of enzyme-sensitive sites and DNA repair activity
Calculation of enzyme-sensitive sites	Essential information (E)	Desirable information (D)	Essential information (E)	Essential information (E)	Essential information (E)	Essential information (E)	Essential information (E)	Essential information (E)	Essential information (E)	Essential information (E)	Essential information (E)	Desirable information (D)	Essential information (E)	Essential information (E)	Essential information (E)	Essential information (E)	Essential information (E)	Essential information (E)	Essential information (E)	Essential information (E)	Essential information (E)	Desirable information (D)	Essential information (E)	Essential information (E)	Desirable information (D)	Desirable information (D)	Essential information (E)		22	5	0	81.4815	18.5185	100	Essential
Calculation of DNA repair activity	Essential information (E)	Desirable information (D)	Essential information (E)	Essential information (E)	Essential information (E)	Essential information (E)		Essential information (E)	Essential information (E)	Essential information (E)	Essential information (E)	Desirable information (D)	Essential information (E)	Essential information (E)	Desirable information (D)	Essential information (E)	Essential information (E)	Essential information (E)	Essential information (E)	Essential information (E)	Essential information (E)	Desirable information (D)	Essential information (E)	Essential information (E)	Desirable information (D)	Essential information (E)			20	5	0	80	20	100	Essential
Step 9C: Statistical analysis of results
Statistical analysis of results	Desirable information (D)	Essential information (E)	Essential information (E)	Essential information (E)	Desirable information (D)	Essential information (E)	Essential information (E)	Essential information (E)	Essential information (E)	Essential information (E)	Desirable information (D)	Essential information (E)	Essential information (E)	Essential information (E)	Essential information (E)	Essential information (E)	Essential information (E)	Essential information (E)	Essential information (E)	Essential information (E)	Desirable information (D)	Essential information (E)	Desirable information (D)	Essential information (E)	Essential information (E)	Essential information (E)	Essential information (E)	Essential information (E)	23	5	0	82.1429	17.8571	100	Essential
Comments				calibration is not possible in every lab...therefore, I do not think you can make that essential							It should be essential to include the 'images of comets' when other descriptors than the % of DNA in the tail are used and desirable information when the % of DNA in tail is used. But this may be only is my desire when reviewing comet assay papers...		no						To show images of the comets is quite subjective as you can select the comets with desirable % tail DNA. I do not see the purpose of showing the comets, although by the images you can see that many times the comets are of poor quality but are still analyzed.
